# Supplementary material for: Integration sites of blaCTX−M−1 relate to IncI1 plasmid phylogeny in Salmonella isolates from non-human sources in Germany
Source: Front Microbiol. 2026 Jan 21;16:1711391. doi: 10.3389/fmicb.2025.1711391 (PMC12868207; doi:10.3389/fmicb.2025.1711391)
Supplement: Supplementary file 2 [file Table_2.xlsx]

## Sheet: Table S1
Strain ID	Serovar	MLST	pST	ISt	Year	IncI1 plasmid size (bp)	Matrix Category	Matrix Detail	German Federal State (FS) ID	Plasmid Markers	AMR genes
09-02151-0*	Infantis	32	3	IB	2009	108645	animal	swine	FS7	IncI1_1_Alpha	aadA5; blaCTX-M-1; dfrA17; sul2
10-00943-0*	Typhimurium	34	7	III	2010	95095	animal	swine	FS3	IncI1_1_Alpha	blaCTX-M-1; sul2; tet(B)
10-02191-0	Derby	40	n.d.	n.d.	2010	n.d.	environment	manure	FS3	IncI1_1_Alpha	aadA1; blaCTX-M-1; dfrA1; fosA7.3; sul1; sul2
10-02365-0*	Typhimurium	34	3	IB	2010	107465	food	poultry	FS4	IncI1_1_Alpha; Col440I_1; ColRNAI_1; Col440I_1	aadA5; aph(3'')-Ib; aph(6)-Id; blaCTX-M-1; blaTEM-1; dfrA17; sul2; tet(B)
10-02387-0	Derby	40	n.d.	n.d.	2010	n.d.	environment	manure	FS3	Col156_1	blaCTX-M-1; fosA7.3
10-03231-0	Typhimurium	34	n.d.	n.d.	2010	n.d.	food	poultry	FS4	IncI1_1_Alpha	aadA5; aph(3'')-Ib; aph(6)-Id; blaCTX-M-1; blaTEM-1; dfrA17; sul2; tet(B)
10-03595-0*	Typhimurium	34	n.d	IV	2010	87946	animal	cattle	FS11	IncI1_1_Alpha	blaCTX-M-1; tet(B)
10-04254-0	Derby	40	n.d.	n.d.	2010	n.d.	environment	swine	FS8	IncQ2_1; IncI1_1_Alpha; Col(Ye4449)_1; Col8282_1; Col440I_1	aadA2; aadA5; blaCTX-M-1; dfrA17; fosA7.3; sul1; sul2; tet(A)
10-04442-0*	Derby	40	3	IA	2010	110841	animal	swine	FS1	IncI1_1_Alpha	aadA5; blaCTX-M-1; dfrA17; fosA7.3; sul2
11-00264-0*	Derby	682	58	IV	2011	81945	animal	swine	FS9	IncI1_1_Alpha	blaCTX-M-1
11-00347-0	Derby	682	n.d.	n.d.	2011	n.d.	animal	swine	FS11	-	blaCTX-M-1
11-02367-0	Monophasic Typhimurium	34	n.d.	n.d.	2011	n.d.	animal	swine	FS11	IncI1_1_Alpha; Col440II_1; ColRNAI_1	aph(3'')-Ib; aph(6)-Id; blaCTX-M-1; blaTEM-1; sul2; tet(B)
11-03446-0*	Infantis	32	7	III	2011	102417	food	poultry	FS11	IncI1_1_Alpha	blaCTX-M-1; sul2
11-03476-0*	Derby	40	3	IA	2011	108498	food	cattle	FS8	IncQ2_1; IncI1_1_Alpha; Col(Ye4449)_1; Col8282_1	aadA2; aadA5; blaCTX-M-1; dfrA17; fosA7.3; sul1; sul2; tet(A)
11-03660-0	Derby	40	n.d.	n.d.	2011	n.d.	food	cattle	FS8	IncI1_1_Alpha; IncQ2_1; Col(Ye4449)_1; Col8282_1; Col440I_1	aadA2; aadA5; blaCTX-M-1; dfrA17; fosA7.3; sul1; sul2; tet(A)
11-03894-0*	Derby	39	58	IV	2011	88894	food	swine	FS11	IncI1_1_Alpha	blaCTX-M-1; fosA7
11-03895-0	Derby	39	n.d.	n.d.	2011	n.d.	food	unknown/other	FS11	IncI1_1_Alpha; ColRNAI_1	blaCTX-M-1; fosA7
11-04102-0*	Infantis	32	3	IA	2011	108506	animal	swine	FS8	IncI1_1_Alpha	aadA5; blaCTX-M-1; dfrA17; sul2
11-04108-0	Derby	39	n.d.	n.d.	2011	n.d.	food	swine	FS7	IncI1_1_Alpha	blaCTX-M-1; fosA7
12-00963-0	Infantis	32	n.d.	n.d.	2012	n.d.	animal	swine	FS8	IncI1_1_Alpha	aadA5; blaCTX-M-1; dfrA17; sul2
12-00988-0	Derby	40	n.d.	n.d.	2012	n.d.	animal	swine	FS11	IncI1_1_Alpha	blaCTX-M-1; fosA7.3
12-02058-0*	Typhimurium	34	3	IA	2012	103052	animal	swine	FS3	IncI2_1_Delta; IncI1_1_Alpha; IncP1_3	blaCTX-M-1; sul2
12-02454-0	Typhimurium	34	n.d.	n.d.	2012	n.d.	animal	swine	FS8	IncI1_1_Alpha; IncN_1; ColRNAI_1	aph(3'')-Ib; aph(6)-Id; blaCTX-M-1; dfrA14; mph(A); sul2; tet(B)
12-02591-0	Monophasic Typhimurium	34	n.d.	n.d.	2012	n.d.	animal	swine	FS3	IncI1_1_Alpha; ColRNAI_1; Col156_1	aph(3'')-Ib; aph(6)-Id; blaCTX-M-1; blaTEM-1; sul2; tet(B)
12-02737-0	Derby	40	n.d.	n.d.	2012	n.d.	animal	swine	FS8	IncN_1; ColRNAI_1	aph(3'')-Ib; aph(6)-Id; blaCTX-M-1; dfrA1; fosA7.3; mph(A); sul2
12-03182-0	Typhimurium	34	n.d.	n.d.	2012	n.d.	animal	swine	FS6	IncI1_1_Alpha	blaCTX-M-1
12-SA04036-0	Infantis	32	n.d.	n.d.	2012	n.d.	environment	sheep	FS8	-	blaCTX-M-1
13-SA00379-0	Derby	39	n.d.	n.d.	2013	n.d.	animal	swine	FS3	IncI1_1_Alpha	blaCTX-M-1; fosA7
13-SA00570-0*	Typhimurium	34	58	IV	2013	88881	food	swine	FS9	IncI1_1_Alpha	blaCTX-M-1
13-SA00799-0*	Monophasic Typhimurium	4081	58	IV	2013	89671	animal	swine	FS11	IncI2_1_Delta; IncI1_1_Alpha; ColRNAI_1; Col8282_1	aph(3'')-Ib; aph(6)-Id; blaCTX-M-1; blaTEM-1; sul2; tet(B)
13-SA00928-0	Derby	39	n.d.	n.d.	2013	n.d.	animal	swine	FS3	IncI1_1_Alpha; ColRNAI_1; Col3M_1	blaCTX-M-1; fosA7; qnrD1
13-SA01480-0	Derby	39	n.d.	n.d.	2013	n.d.	food	swine	FS11	IncI1_1_Alpha; ColRNAI_1	aph(3'')-Ib; aph(6)-Id; blaCTX-M; dfrA14; fosA7; sul2
13-SA02781-0*	Typhimurium	19	7	III	2013	102222	animal	swine	FS3	IncFII(S)_1; IncFIB(S)_1; IncI1_1_Alpha; IncHI2A_1; RepA_1_pKPC-CAV1321; IncHI2_1	aac(3)-IVa; aadA2; aph(3'')-Ib; aph(4)-Ia; aph(6)-Id; blaCTX-M-1; sul1; sul2; tet(B)
14-SA02276-0*	Infantis	32	3	IA	2014	108498	animal	swine	FS1	IncI1_1_Alpha	aadA5; blaCTX-M-1; dfrA17; sul2
14-SA02808-0	Derby	39	n.d.	n.d.	2014	n.d.	animal	swine	FS8	IncN_1; IncQ1_1	aph(3'')-Ib; aph(6)-Id; blaCTX-M-1; dfrA1; fosA7; mph(A); sul2
14-SA02849-0*	Derby	39	58	IV	2014	88895	animal	swine	FS5	IncI1_1_Alpha; Col156_1	blaCTX-M-1; fosA7
14-SA02866-0	Derby	39	n.d.	n.d.	2014	n.d.	animal	swine	FS8	IncI1_1_Alpha; Col156_1	blaCTX-M-1; fosA7
14-SA02873-0*	Infantis	32	3	IA	2014	109813	animal	swine	FS8	IncI1_1_Alpha	aadA5; blaCTX-M-1; dfrA17; sul2
14-SA02964-0	Monophasic Typhimurium	34	n.d.	n.d.	2014	n.d.	animal	swine	FS11	p0111_1; IncI1_1_Alpha	blaCTX-M-1; tet(B)
15-SA00097-0	Monophasic Typhimurium	34	n.d.	n.d.	2015	n.d.	animal	swine	FS11	IncI1_1_Alpha; ColpVC_1	aph(3'')-Ib; aph(6)-Id; blaCTX-M-1; blaTEM-1; sul2; tet(B)
15-SA00119-0	Derby	39	n.d.	n.d.	2015	n.d.	food	unknown/other	FS11	ColRNAI_1	aph(3'')-Ib; aph(6)-Id; blaCTX-M-1; dfrA14; fosA7; sul2
15-SA00186-0*	Derby	39	3	IB	2015	108661	animal	swine	FS3	IncI2_1_Delta; IncI1_1_Alpha; ColRNAI_1	aadA5; aph(3'')-Ib; aph(6)-Id; blaCTX-M-1; dfrA17; fosA7; sul2
15-SA00191-0	Typhimurium	19	n.d.	n.d.	2015	n.d.	animal	swine	FS3	IncFIB(S)_1; IncFII(S)_1; IncN_1; Col156_1; Col440I_1; Col440II_1; Col(VCM04)_1	aph(3'')-Ib; aph(6)-Id; blaCTX-M-1; blaTEM-1; floR; mph(A); sul2; tet(A)
15-SA00347-0	Derby	39	n.d.	n.d.	2015	n.d.	animal	swine	FS11	ColRNAI_1	blaCTX-M-1; fosA7
15-SA00827-0*	Derby	40	63	IV	2015	89755	animal	swine	FS11	IncI1_1_Alpha	blaCTX-M-1; fosA7.3
15-SA01473-0	Derby	39	n.d.	n.d.	2015	n.d.	animal	unknown/other	FS11	ColRNAI_1	blaCTX-M-1; fosA7
15-SA01474-0	Derby	39	n.d.	n.d.	2015	n.d.	animal	unknown/other	FS11	ColRNAI_1	blaCTX-M-1; fosA7
15-SA02030-0	Typhimurium	19	n.d.	n.d.	2015	n.d.	animal	unknown/other	FS5	IncFIB(S)_1; IncFII(S)_1	aph(3'')-Ib; aph(6)-Id; blaCARB-2; blaCTX-M-1; blaTEM-1; mph(A); sul1; sul2
15-SA02031-0	Typhimurium	19	n.d.	n.d.	2015	n.d.	animal	unknown/other	FS5	IncFIA(HI1)_1_HI1; IncHI1A_1; IncHI1B(R27)_1_R27; IncFII(S)_1; IncFIB(S)_1	aph(3'')-Ib; aph(6)-Id; blaCARB-2; blaCTX-M-1; blaTEM-1; mph(A); sul1; sul2; tet(B)
15-SA02038-0	Typhimurium	19	n.d.	n.d.	2015	n.d.	animal	unknown/other	FS5	IncFII(S)_1; IncFIB(S)_1; IncHI1B(R27)_1_R27; IncHI1A_1; IncFIA(HI1)_1_HI1	aph(3'')-Ib; aph(6)-Id; blaCARB-2; blaCTX-M-1; blaTEM-1; mph(A); sul1; sul2; tet(B)
15-SA02792-0	Derby	39	n.d.	n.d.	2015	n.d.	animal	swine	FS7	IncI1_1_Alpha; Col440I_1	blaCTX-M-1; fosA7
15-SA03023-0	Derby	39	n.d.	n.d.	2015	n.d.	food	unknown/other	FS11	-	blaCTX-M-1; fosA7
16-SA00373-0*	Derby	40	58	IV	2016	90165	food	swine	FS2	IncI1_1_Alpha	blaCTX-M-1; fosA7.3
16-SA00428-0*	Infantis	32	3	IA	2016	108498	animal	swine	FS3	IncI1_1_Alpha	aadA5; blaCTX-M-1; dfrA17; sul2
16-SA00755-0*	Infantis	32	3	IA	2016	109813	animal	swine	FS8	IncI1_1_Alpha	aadA5; blaCTX-M-1; dfrA17; sul2
16-SA01019-0	Typhimurium	34	n.d.	n.d.	2016	n.d.	animal	swine	FS3	IncI2_1; IncI1_1_Alpha; ColRNAI_1; Col156_1	aadA5; aph(3'')-Ib; aph(6)-Id; blaCTX-M-1; blaTEM-1; dfrA1; dfrA17; sul2; tet(B)
16-SA01638-0	Derby	39	n.d.	n.d.	2016	n.d.	food	cattle	FS11	-	blaCTX-M-1; fosA7
16-SA01825-0	Derby	39	n.d.	n.d.	2016	n.d.	food	swine	FS11	ColRNAI_1	aph(3'')-Ib; aph(6)-Id; blaCTX-M-1; dfrA14; fosA7; sul2
16-SA02844-0*	Typhimurium	34	80	orphan II	2016	107605	animal	swine	FS7	IncI1_1_Alpha; ColE10_1; Col(VCM04)_1	aadA22; aph(3'')-Ib; aph(6)-Id; blaCTX-M-1; blaTEM-1; mph(A); qnrB19; sul2; tet(B)
17-SA00843-0*	Derby	40	n.d.	IV	2017	89768	animal	swine	FS11	IncQ2_1; IncI1_1_Alpha; ColRNAI_1; Col440I_1	blaCTX-M-1; fosA7.3
17-SA01188-0*	Infantis	32	26	orphan I	2017	108188	food	unknown/other	FS4	IncI1_1_Alpha	aadA1; aph(3'')-Ib; aph(6)-Id; blaCTX-M-1; dfrA1; sul1; sul2
17-SA01689-0	Infantis	32	n.d.	n.d.	2017	n.d.	animal	swine	FS8	IncI1_1_Alpha	aadA5; blaCTX-M-1; dfrA17; sul2
17-SA01916-0*	Derby	39	49	II	2017	90573	food	unknown/other	FS11	IncI1_1_Alpha	blaCTX-M-1; fosA7
17-SA02090-0*	Infantis	32	3	IA	2017	110702	food	swine	FS11	IncI1_1_Alpha	aadA5; blaCTX-M-1; dfrA17; sul2
17-SA02136-0*	Infantis	32	3	IB	2017	97167	animal	swine	FS8	IncI1_1_Alpha	blaCTX-M-1
17-SA02383-0	Infantis	32	n.d.	n.d.	2017	n.d.	animal	swine	FS1	IncI1_1_Alpha	aadA5; blaCTX-M-1; dfrA17; sul2
17-SA02419-0	Derby	39	n.d.	n.d.	2017	n.d.	animal	swine	FS3	IncI1_1_Alpha	aadA5; blaCTX-M-1; dfrA17; fosA7; sul2
17-SA02627-0*	Monophasic Typhimurium	34	49	II	2017	90574	animal	swine	FS8	IncI1_1_Alpha; ColRNAI_1; Col440I_1	aph(3'')-Ib; aph(6)-Id; blaCTX-M-1; blaTEM-1; sul2; tet(B)
17-SA02630-0	Monophasic Typhimurium	34	n.d.	n.d.	2017	n.d.	animal	swine	FS8	IncI1_1_Alpha	aph(3'')-Ib; aph(6)-Id; blaCTX-M-1; blaTEM-1; sul2; tet(B)
17-SA02651-0*	Derby	40	49	II	2017	91354	animal	swine	FS8	IncQ2_1; IncI1_1_Alpha; Col(Ye4449)_1	aadA2; blaCTX-M-1; fosA7.3; sul1; tet(A)
17-SA02653-0	Derby	40	n.d.	n.d.	2017	n.d.	animal	swine	FS8	IncQ2_1; IncI1_1_Alpha; Col(Ye4449)_1	aadA2; blaCTX-M-1; fosA7.3; sul1; tet(A)
18-SA00043-0	Monophasic Typhimurium	34	n.d.	n.d.	2018	n.d.	animal	swine	FS8	IncI1_1_Alpha; Col440I_1	aph(3'')-Ib; aph(6)-Id; blaCTX-M-1; blaTEM-1; sul2; tet(B)
18-SA00809-0*	Infantis	32	3	IA	2018	108497	animal	swine	FS6	IncI1_1_Alpha	aadA5; blaCTX-M-1; dfrA17; sul2
18-SA01593-0*	Monophasic Typhimurium	34	n.d.	IV	2018	91238	animal	swine	FS1	IncHI1B(CIT)_1_pNDM-CIT; IncI1_1_Alpha; IncI2_1_Delta; IncHI1A(CIT)_1_pNDM-CIT; ColRNAI_1; ColRNAI_1; ColRNAI_1	aph(3'')-Ib; aph(6)-Id; blaCTX-M-1; blaTEM-1; sul2; tet(B)
18-SA01928-0*	Monophasic Typhimurium	34	49	II	2018	90578	food	swine	FS7	IncI1_1_Alpha	aph(3'')-Ib; aph(6)-Id; blaCTX-M-1; blaTEM-1; sul2; tet(B)
18-SA01983-0	Infantis	32	n.d.	n.d.	2018	n.d.	food	poultry	FS10	IncX3_1; IncX1_1; IncFIB(K)_1_Kpn3	aadA1; aadA2; aph(3')-Ia; blaCTX-M-1; blaTEM-1; cmlA1; dfrA1; dfrA14; dfrA8; sul1; sul3; tet(A)
18-SA02384-0	Infantis	32	n.d.	n.d.	2018	n.d.	food	poultry	FS3	IncFIB(K)_1_Kpn3	aph(3')-Ia; blaCTX-M-1; dfrA1; dfrA14; sul1; tet(A)
18-SA03195-0	Derby	39	n.d.	n.d.	2018	n.d.	animal	swine	FS3	IncI1_1_Alpha; Col440I_1	aadA5; blaCTX-M-1; dfrA17; fosA7; sul2
18-SA03752-0*	Infantis	32	3	IA	2018	98473	food	swine	FS9	IncI1_1_Alpha	blaCTX-M-1
19-SA02163-0	Monophasic Typhimurium	34	n.d.	n.d.	2019	n.d.	animal	swine	FS11	IncHI2A_1; RepA_1_pKPC-CAV1321; IncHI2_1; Col156_1	aadA2; aph(3'')-Ib; aph(6)-Id; blaCTX-M-1; blaTEM-1; dfrA12; qnrS1; sul1; sul2
19-SA02164-0	Monophasic Typhimurium	34	n.d.	n.d.	2019	n.d.	animal	swine	FS11	IncHI2A_1; RepA_1_pKPC-CAV1321; IncHI2_1; Col156_1	aadA2; aph(3'')-Ib; aph(6)-Id; blaCTX-M-1; blaTEM-1; dfrA12; qnrS1; sul1; sul2
19-SA02270-0	Monophasic Typhimurium	34	n.d.	n.d.	2019	n.d.	food	swine	FS11	IncHI2_1; RepA_1_pKPC-CAV1321; IncHI2A_1	aadA2; aph(3'')-Ib; aph(6)-Id; blaCTX-M-1; blaTEM-1; dfrA12; qnrS1; sul1; sul2
20-SA00562-0*	Typhimurium	19	58	IV	2020	94826	animal	sheep	FS1	IncFII(S)_1; IncFIB(S)_1; IncI1_1_Alpha; ColRNAI_1	aph(3'')-Ib; aph(6)-Id; blaCTX-M-1; floR; sul2; tet(A)
20-SA01189-0	Monophasic Typhimurium	34	n.d.	n.d.	2020	n.d.	animal	swine	FS4	IncHI2A_1; RepA_1_pKPC-CAV1321; IncHI2_1	aadA2; aph(3'')-Ib; aph(6)-Id; blaCTX-M-1; blaTEM-1; dfrA12; qnrS1; sul1; sul2
20-SA01291-0*	Derby	39	7	III	2020	105082	food	unknown/other	FS11	IncI1_1_Alpha; Col440I_1; ColRNAI_1	blaCTX-M-1; fosA7; mef(C); mph(G); sul2
20-SA01786-0*	Infantis	32	3	IB	2020	105582	animal	swine	FS1	IncI1_1_Alpha	blaCTX-M-1; sul2
20-SA01913-0	Derby	39	n.d.	n.d.	2020	n.d.	food	swine	FS11	ColRNAI_1	blaCTX-M-1; fosA7
20-SA01961-0	Derby	39	n.d.	n.d.	2020	n.d.	food	swine	FS11	ColRNAI_1; Col440II_1; Col440I_1	aph(3'')-Ib; aph(6)-Id; blaCTX-M-1; dfrA14; fosA7; sul2
21-SA01351-0	Monophasic Typhimurium	34	n.d.	n.d.	2021	n.d.	animal	swine	FS8	IncI1_1_Alpha	blaCTX-M-1; blaTEM-1; tet(B)
21-SA01354-0*	Monophasic Typhimurium	34	49	II	2021	90570	animal	swine	FS8	IncI1_1_Alpha	blaCTX-M-1; blaTEM-1; tet(B)
21-SA01543-0	Infantis	32	n.d.	n.d.	2021	n.d.	other	unknown/other	FS10	IncFIB(K)_1_Kpn3	blaCTX-M-1; dfrA1; sul1; tet(A)
21-SA02104-0	Monophasic Typhimurium	34	n.d.	n.d.	2021	n.d.	food	unknown/other	FS8	IncHI2_1; RepA_1_pKPC-CAV1321; IncHI2A_1; Col(VCM04)_1	aadA2; aph(3'')-Ib; aph(6)-Id; blaCTX-M-1; blaTEM-1; dfrA12; qnrS1; sul1; sul2
22-SA00823-0	Infantis	32	n.d.	n.d.	2022	n.d.	other	unknown/other	FS10	IncFIB(K)_1_Kpn3	blaCTX-M-1; dfrA1; sul1; tet(A)
22-SA01726-0	Infantis	32	n.d.	n.d.	2022	n.d.	other	unknown/other	FS10	IncFIB(K)_1_Kpn3	blaCTX-M-1; dfrA1; sul1; tet(A)
22-SA01790-0	Monophasic Typhimurium	34	n.d.	n.d.	2022	n.d.	animal	cattle	FS11	IncHI2A_1; RepA_1_pKPC-CAV1321; IncHI2_1; Col(VCM04)_1; Col440II_1; ColRNAI_1	aadA2; aph(3'')-Ib; aph(6)-Id; blaCTX-M-1; blaTEM-1; dfrA12; qnrS1; sul1; sul2
Table S1. Overview on blaCTX-M-1 positive isolates from the NRL dataset of this study.
*selected for long-read sequencing.
n.d. not determined, since no IncI1 long read data available.

## Sheet: Table S2
Sample	Data type	Sequencer	Kit	SRA Run Accesion	IncI1 blaCTX-M-1 plasmid name	IncI1 blaCTX-M-1 plasmid accesion	Biosample	Bioproject
09-02151-0	Illumina short-read	NextSeq500	Illumina DNA Prep (M) Tagmentation	SRR28046719	p09-02151-0	CP147220	SAMN40032728	PRJNA1079198
	ONT long-read	MinIon Mk1C	Rapid Barcoding 96 (SQK-RBK110.96)	SRR28063715			SAMN40032728	PRJNA1079198
10-00943-0	Illumina short-read	NextSeq500	Illumina DNA Prep (M) Tagmentation	SRR28046718	p10-00943-0	CP147219	SAMN40032729	PRJNA1079198
	ONT long-read	MinIon Mk1C	Rapid Barcoding 96 (SQK-RBK110.96)	SRR28063714			SAMN40032729	PRJNA1079198
10-02191-0	Illumina short-read	MiSeq	Illumina Nextera XT	ERR2199611			SAMEA104394224	PRJEB23094
10-02365-0	Illumina short-read	NextSeq500	Illumina DNA Prep (M) Tagmentation	SRR28046707	p10-02365-0	CP147218	SAMN40032730	PRJNA1079198
	ONT long-read	MinIon Mk1C	Rapid Barcoding 96 (SQK-RBK110.96)	SRR28063703			SAMN40032730	PRJNA1079198
10-02387-0	Illumina short-read	MiSeq	Illumina Nextera XT	ERR2199612			SAMEA104394225	PRJEB23094
10-03231-0	Illumina short-read	MiSeq	Illumina Nextera XT	ERR2202502			SAMEA104398341	PRJEB23094
10-03595-0	Illumina short-read	NextSeq500	Illumina DNA Prep (M) Tagmentation	SRR28046696	p10-03595-0	CP147217	SAMN40032731	PRJNA1079198
	ONT long-read	MinIon Mk1C	Rapid Barcoding 96 (SQK-RBK110.96)	SRR28063692			SAMN40032731	PRJNA1079198
10-04254-0	Illumina short-read	MiSeq	Illumina Nextera XT	ERR2199613			SAMEA104394226	PRJEB23094
10-04442-0	Illumina short-read	NextSeq500	Illumina DNA Prep (M) Tagmentation	SRR28046685	p10-04442-0	CP147216	SAMN40032732	PRJNA1079198
	ONT long-read	MinIon Mk1C	Rapid Barcoding 96 (SQK-RBK110.96)	SRR28063683			SAMN40032732	PRJNA1079198
11-00264-0	Illumina short-read	NextSeq500	Illumina DNA Prep (M) Tagmentation	SRR28046674	p11-00264-0	CP147215	SAMN40032733	PRJNA1079198
	ONT long-read	MinIon Mk1C	Rapid Barcoding 96 (SQK-RBK110.96)	SRR28063682			SAMN40032733	PRJNA1079198
11-00347-0	Illumina short-read	NextSeq500	Illumina DNA Prep (M) Tagmentation	SRR28046663			SAMN40032734	PRJNA1079198
11-02367-0	Illumina short-read	MiSeq	Illumina Nextera XT	ERR2202532			SAMEA104398371	PRJEB23094
11-03446-0	Illumina short-read	NextSeq500	Illumina DNA Prep (M) Tagmentation	SRR28046652	p11-03446-0	CP147214	SAMN40032735	PRJNA1079198
	ONT long-read	MinIon Mk1C	Rapid Barcoding 96 (SQK-RBK110.96)	SRR28063681			SAMN40032735	PRJNA1079198
11-03476-0	Illumina short-read	NextSeq500	Illumina DNA Prep (M) Tagmentation	SRR28046646	p11-03476-0	CP147213	SAMN40032736	PRJNA1079198
	ONT long-read	MinIon Mk1C	Rapid Barcoding 96 (SQK-RBK110.96)	SRR28063680			SAMN40032736	PRJNA1079198
11-03660-0	Illumina short-read	MiSeq	Illumina Nextera XT	ERR2199620			SAMEA104394233	PRJEB23094
11-03894-0	Illumina short-read	NextSeq500	Illumina DNA Prep (M) Tagmentation	SRR28046645	p11-03894-0	CP147212	SAMN40032737	PRJNA1079198
	ONT long-read	MinIon Mk1C	Rapid Barcoding 96 (SQK-RBK110.96)	SRR28063679			SAMN40032737	PRJNA1079198
11-03895-0	Illumina short-read	MiSeq	Illumina Nextera XT	ERR2199622			SAMEA104394235	PRJEB23094
11-04102-0	Illumina short-read	NextSeq500	Illumina DNA Prep (M) Tagmentation	SRR28046717	p11-04102-0	CP147211	SAMN40032738	PRJNA1079198
	ONT long-read	MinIon Mk1C	Rapid Barcoding 96 (SQK-RBK110.96)	SRR28063678			SAMN40032738	PRJNA1079198
11-04108-0	Illumina short-read	MiSeq	Illumina Nextera XT	ERR2199623			SAMEA104394236	PRJEB23094
12-00963-0	Illumina short-read	MiSeq	Illumina Nextera XT	ERR3581695			SAMEA6058361	PRJEB31846
12-00988-0	Illumina short-read	MiSeq	Illumina Nextera XT	ERR2199624			SAMEA104394237	PRJEB23094
12-02058-0	Illumina short-read	NextSeq500	Illumina DNA Prep (M) Tagmentation	SRR28046716	p12-02058-0	CP147210	SAMN40032739	PRJNA1079198
	ONT long-read	MinIon Mk1C	Rapid Barcoding 96 (SQK-RBK110.96)	SRR28063713			SAMN40032739	PRJNA1079198
12-02454-0	Illumina short-read	MiSeq	Illumina Nextera XT	ERR2202506			SAMEA104398345	PRJEB23094
12-02591-0	Illumina short-read	MiSeq	Illumina Nextera XT	ERR2202535			SAMEA104398374	PRJEB23094
12-02737-0	Illumina short-read	MiSeq	Illumina Nextera XT	ERR2199627			SAMEA104394240	PRJEB23094
12-03182-0	Illumina short-read	MiSeq	Illumina Nextera XT	ERR2202507			SAMEA104398346	PRJEB23094
12-SA04036-0	Illumina short-read	NextSeq500	Illumina DNA Prep (M) Tagmentation	SRR28046715			SAMN40032740	PRJNA1079198
13-SA00379-0	Illumina short-read	MiSeq	Illumina Nextera XT	ERR2199630			SAMEA104394243	PRJEB23094
13-SA00570-0	Illumina short-read	NextSeq500	Illumina DNA Prep (M) Tagmentation	SRR28046714	p13-SA00570-0	CP147209	SAMN40032741	PRJNA1079198
	ONT long-read	MinIon Mk1C	Rapid Barcoding 96 (SQK-RBK110.96)	SRR28063712			SAMN40032741	PRJNA1079198
13-SA00799-0	Illumina short-read	NextSeq500	Illumina DNA Prep (M) Tagmentation	SRR28046713	p13-SA00799-0	CP147208	SAMN40032742	PRJNA1079198
	ONT long-read	MinIon Mk1C	Rapid Barcoding 96 (SQK-RBK110.96)	SRR28063711			SAMN40032742	PRJNA1079198
13-SA00928-0	Illumina short-read	MiSeq	Illumina Nextera XT	ERR2199632			SAMEA104394245	PRJEB23094
13-SA01480-0	Illumina short-read	NextSeq500	Illumina DNA Prep (M) Tagmentation	SRR28046712			SAMN40032743	PRJNA1079198
13-SA02781-0	Illumina short-read	NextSeq500	Illumina DNA Prep (M) Tagmentation	SRR28046711	p13-SA02781-0	CP147207	SAMN40032744	PRJNA1079198
	ONT long-read	MinIon Mk1C	Rapid Barcoding 96 (SQK-RBK110.96)	SRR28063710			SAMN40032744	PRJNA1079198
14-SA02276-0	Illumina short-read	NextSeq500	Illumina DNA Prep (M) Tagmentation	SRR28046710	p14-SA02276-0	CP147206	SAMN40032745	PRJNA1079198
	ONT long-read	MinIon Mk1C	Rapid Barcoding 96 (SQK-RBK110.96)	SRR28063709			SAMN40032745	PRJNA1079198
14-SA02808-0	Illumina short-read	NextSeq500	Illumina DNA Prep (M) Tagmentation	SRR28046709			SAMN40032746	PRJNA1079198
14-SA02849-0	Illumina short-read	NextSeq500	Illumina DNA Prep (M) Tagmentation	SRR28046708	p14-SA02849-0	CP147205	SAMN40032747	PRJNA1079198
	ONT long-read	MinIon Mk1C	Rapid Barcoding 96 (SQK-RBK110.96)	SRR28063708			SAMN40032747	PRJNA1079198
14-SA02866-0	Illumina short-read	NextSeq500	Illumina DNA Prep (M) Tagmentation	SRR28046706			SAMN40032748	PRJNA1079198
14-SA02873-0	Illumina short-read	NextSeq500	Illumina DNA Prep (M) Tagmentation	SRR28046705	p14-SA02873-0	CP147204	SAMN40032749	PRJNA1079198
	ONT long-read	MinIon Mk1C	Rapid Barcoding 96 (SQK-RBK110.96)	SRR28063707			SAMN40032749	PRJNA1079198
14-SA02964-0	Illumina short-read	NextSeq500	Illumina DNA Prep (M) Tagmentation	SRR28046704			SAMN40032750	PRJNA1079198
15-SA00097-0	Illumina short-read	NextSeq500	Illumina DNA Prep (M) Tagmentation	SRR28046703			SAMN40032751	PRJNA1079198
15-SA00119-0	Illumina short-read	NextSeq500	Illumina DNA Prep (M) Tagmentation	SRR28046702			SAMN40032752	PRJNA1079198
15-SA00186-0	Illumina short-read	NextSeq500	Illumina DNA Prep (M) Tagmentation	SRR28046701	p15-SA00186-0	CP147203	SAMN40032753	PRJNA1079198
	ONT long-read	MinIon Mk1C	Rapid Barcoding 96 (SQK-RBK110.96)	SRR28063706			SAMN40032753	PRJNA1079198
15-SA00191-0	Illumina short-read	NextSeq500	Illumina DNA Prep (M) Tagmentation	SRR28046700			SAMN40032754	PRJNA1079198
15-SA00347-0	Illumina short-read	NextSeq500	Illumina DNA Prep (M) Tagmentation	SRR28046699			SAMN40032755	PRJNA1079198
15-SA00827-0	Illumina short-read	NextSeq500	Illumina DNA Prep (M) Tagmentation	SRR28046698	p15-SA00827-0	CP147202	SAMN40032756	PRJNA1079198
	ONT long-read	MinIon Mk1C	Rapid Barcoding 96 (SQK-RBK110.96)	SRR28063705			SAMN40032756	PRJNA1079198
15-SA01473-0	Illumina short-read	NextSeq500	Illumina DNA Prep (M) Tagmentation	SRR28046697			SAMN40032757	PRJNA1079198
15-SA01474-0	Illumina short-read	NextSeq500	Illumina DNA Prep (M) Tagmentation	SRR28046695			SAMN40032758	PRJNA1079198
15-SA02030-0	Illumina short-read	NextSeq500	Illumina DNA Prep (M) Tagmentation	SRR28046694			SAMN40032759	PRJNA1079198
15-SA02031-0	Illumina short-read	NextSeq500	Illumina DNA Prep (M) Tagmentation	SRR28046693			SAMN40032760	PRJNA1079198
15-SA02038-0	Illumina short-read	NextSeq500	Illumina DNA Prep (M) Tagmentation	SRR28046692			SAMN40032761	PRJNA1079198
15-SA02792-0	Illumina short-read	MiSeq	Illumina Nextera XT	ERR2199641			SAMEA104394254	PRJEB23094
15-SA03023-0	Illumina short-read	MiSeq	Illumina Nextera XT	ERR2199642			SAMEA104394255	PRJEB23094
16-SA00373-0	Illumina short-read	NextSeq500	Illumina DNA Prep (M) Tagmentation	SRR28046691	p16-SA00373-0	CP147201	SAMN40032762	PRJNA1079198
	ONT long-read	MinIon Mk1C	Rapid Barcoding 96 (SQK-RBK110.96)	SRR28063704			SAMN40032762	PRJNA1079198
16-SA00428-0	Illumina short-read	NextSeq500	Illumina DNA Prep (M) Tagmentation	SRR28046690	p16-SA00428-0	CP147200	SAMN40032763	PRJNA1079198
	ONT long-read	MinIon Mk1C	Rapid Barcoding 96 (SQK-RBK110.96)	SRR28063702			SAMN40032763	PRJNA1079198
16-SA00755-0	Illumina short-read	NextSeq500	Illumina DNA Prep (M) Tagmentation	SRR28046689	p16-SA00755-0	CP147199	SAMN40032764	PRJNA1079198
	ONT long-read	MinIon Mk1C	Rapid Barcoding 96 (SQK-RBK110.96)	SRR28063701			SAMN40032764	PRJNA1079198
16-SA01019-0	Illumina short-read	MiSeq	Illumina Nextera XT	ERR2202524			SAMEA104398363	PRJEB23094
16-SA01638-0	Illumina short-read	NextSeq500	Illumina DNA Prep (M) Tagmentation	SRR28046688			SAMN40032765	PRJNA1079198
16-SA01825-0	Illumina short-read	NextSeq500	Illumina DNA Prep (M) Tagmentation	SRR28046687			SAMN40032766	PRJNA1079198
16-SA02844-0	Illumina short-read	NextSeq500	Illumina DNA Prep (M) Tagmentation	SRR28046686	p16-SA02844-0	CP147198	SAMN40032767	PRJNA1079198
	ONT long-read	MinIon Mk1C	Rapid Barcoding 96 (SQK-RBK110.96)	SRR28063700			SAMN40032767	PRJNA1079198
17-SA00843-0	Illumina short-read	NextSeq500	Illumina DNA Prep (M) Tagmentation	SRR28046684	p17-SA00843-0	CP147197	SAMN40032768	PRJNA1079198
	ONT long-read	MinIon Mk1C	Rapid Barcoding 96 (SQK-RBK110.96)	SRR28063699			SAMN40032768	PRJNA1079198
17-SA01188-0	Illumina short-read	NextSeq500	Illumina DNA Prep (M) Tagmentation	SRR28046683	p17-SA01188-0	CP147196	SAMN40032769	PRJNA1079198
	ONT long-read	MinIon Mk1C	Rapid Barcoding 96 (SQK-RBK110.96)	SRR28063698			SAMN40032769	PRJNA1079198
17-SA01689-0	Illumina short-read	NextSeq500	Illumina DNA Prep (M) Tagmentation	SRR28046682			SAMN40032770	PRJNA1079198
17-SA01916-0	Illumina short-read	NextSeq500	Illumina DNA Prep (M) Tagmentation	SRR28046681	p17-SA01916-0	CP147195	SAMN40032771	PRJNA1079198
	ONT long-read	MinIon Mk1C	Rapid Barcoding 96 (SQK-RBK110.96)	SRR28063697			SAMN40032771	PRJNA1079198
17-SA02090-0	Illumina short-read	MiSeq	Illumina DNA Prep (M) Tagmentation	SRR28046680	p17-SA02090-0	CP147194	SAMN40032772	PRJNA1079198
	ONT long-read	MinIon Mk1C	Rapid Barcoding 96 (SQK-RBK110.96)	SRR28063696			SAMN40032772	PRJNA1079198
17-SA02136-0	Illumina short-read	MiSeq	Illumina DNA Prep (M) Tagmentation	SRR28046679	p17-SA02136-0	CP147193	SAMN40032773	PRJNA1079198
	ONT long-read	MinIon Mk1C	Rapid Barcoding 96 (SQK-RBK110.96)	SRR28063695			SAMN40032773	PRJNA1079198
17-SA02383-0	Illumina short-read	MiSeq	Illumina DNA Prep (M) Tagmentation	SRR28046678			SAMN40032774	PRJNA1079198
17-SA02419-0	Illumina short-read	MiSeq	Illumina DNA Prep (M) Tagmentation	SRR28046677			SAMN40032775	PRJNA1079198
17-SA02627-0	Illumina short-read	MiSeq	Illumina DNA Prep (M) Tagmentation	SRR28046676	p17-SA02627-0	CP147192	SAMN40032776	PRJNA1079198
	ONT long-read	MinIon Mk1C	Rapid Barcoding 96 (SQK-RBK110.96)	SRR28063694			SAMN40032776	PRJNA1079198
17-SA02630-0	Illumina short-read	MiSeq	Illumina DNA Prep (M) Tagmentation	SRR28046675			SAMN40032777	PRJNA1079198
17-SA02651-0	Illumina short-read	MiSeq	Illumina DNA Prep (M) Tagmentation	SRR28046673	p17-SA02651-0	CP147191	SAMN40032778	PRJNA1079198
	ONT long-read	MinIon Mk1C	Rapid Barcoding 96 (SQK-RBK110.96)	SRR28063693			SAMN40032778	PRJNA1079198
17-SA02653-0	Illumina short-read	MiSeq	Illumina DNA Prep (M) Tagmentation	SRR28046672			SAMN40032779	PRJNA1079198
18-SA00043-0	Illumina short-read	MiSeq	Illumina DNA Prep (M) Tagmentation	SRR28046671			SAMN40032780	PRJNA1079198
18-SA00809-0	Illumina short-read	MiSeq	Illumina DNA Prep (M) Tagmentation	SRR28046670	p18-SA00809-0	CP147190	SAMN40032781	PRJNA1079198
	ONT long-read	MinIon Mk1C	Rapid Barcoding 96 (SQK-RBK110.96)	SRR28063691			SAMN40032781	PRJNA1079198
18-SA01593-0	Illumina short-read	MiSeq	Illumina DNA Prep (M) Tagmentation	SRR28046669	p18-SA01593-0	CP147189	SAMN40032782	PRJNA1079198
	ONT long-read	MinIon Mk1C	Rapid Barcoding 96 (SQK-RBK110.96)	SRR28063690			SAMN40032782	PRJNA1079198
18-SA01928-0	Illumina short-read	NextSeq500	Illumina DNA Prep (M) Tagmentation	SRR28046668	p18-SA01928-0	CP147188	SAMN40032783	PRJNA1079198
	ONT long-read	MinIon Mk1C	Rapid Barcoding 96 (SQK-RBK110.96)	SRR28063689			SAMN40032783	PRJNA1079198
18-SA01983-0	Illumina short-read	NextSeq500	Illumina Nextera XT	ERR3581661			SAMEA6058327	PRJEB31846
18-SA02384-0	Illumina short-read	NextSeq500	Illumina DNA Prep (M) Tagmentation	SRR28046667			SAMN40032784	PRJNA1079198
18-SA03195-0	Illumina short-read	NextSeq500	Illumina DNA Prep (M) Tagmentation	SRR28046666			SAMN40032785	PRJNA1079198
18-SA03752-0	Illumina short-read	NextSeq500	Illumina DNA Prep (M) Tagmentation	SRR28046665	p18-SA03752-0	CP147187	SAMN40032786	PRJNA1079198
	ONT long-read	MinIon Mk1C	Rapid Barcoding 96 (SQK-RBK110.96)	SRR28063688			SAMN40032786	PRJNA1079198
19-SA02163-0	Illumina short-read	NextSeq500	Illumina Nextera DNA Flex	SRR28046664			SAMN40032787	PRJNA1079198
19-SA02164-0	Illumina short-read	NextSeq500	Illumina Nextera DNA Flex	SRR28046662			SAMN40032788	PRJNA1079198
19-SA02270-0	Illumina short-read	NextSeq500	Illumina Nextera DNA Flex	SRR28046661			SAMN40032789	PRJNA1079198
20-SA00562-0	Illumina short-read	NextSeq500	Illumina DNA Prep (M) Tagmentation	SRR28046660	p20-SA00562-0	CP147186	SAMN40032790	PRJNA1079198
	ONT long-read	MinIon Mk1C	Rapid Barcoding 96 (SQK-RBK110.96)	SRR28063687			SAMN40032790	PRJNA1079198
20-SA01189-0	Illumina short-read	NextSeq500	Illumina Nextera DNA Flex	SRR28046659			SAMN40032791	PRJNA1079198
20-SA01291-0	Illumina short-read	NextSeq500	Illumina DNA Prep (M) Tagmentation	SRR28046658	p20-SA01291-0	CP147185	SAMN40032792	PRJNA1079198
	ONT long-read	MinIon Mk1C	Rapid Barcoding 96 (SQK-RBK110.96)	SRR28063686			SAMN40032792	PRJNA1079198
20-SA01786-0	Illumina short-read	NextSeq500	Illumina DNA Prep (M) Tagmentation	SRR28046657	p20-SA01786-0	CP147184	SAMN40032793	PRJNA1079198
	ONT long-read	MinIon Mk1C	Rapid Barcoding 96 (SQK-RBK110.96)	SRR28063685			SAMN40032793	PRJNA1079198
20-SA01913-0	Illumina short-read	NextSeq500	Illumina Nextera DNA Flex	SRR28046656			SAMN40032794	PRJNA1079198
20-SA01961-0	Illumina short-read	NextSeq500	Illumina Nextera DNA Flex	SRR28046655			SAMN40032795	PRJNA1079198
21-SA01351-0	Illumina short-read	NextSeq500	Illumina DNA Prep (M) Tagmentation	SRR28046654			SAMN40032796	PRJNA1079198
21-SA01354-0	Illumina short-read	NextSeq500	Illumina DNA Prep (M) Tagmentation	SRR28046653	p21-SA01354-0	CP147183	SAMN40032797	PRJNA1079198
	ONT long-read	MinIon Mk1C	Rapid Barcoding 96 (SQK-RBK110.96)	SRR28063684			SAMN40032797	PRJNA1079198
21-SA01543-0	Illumina short-read	NextSeq500	Illumina DNA Prep (M) Tagmentation	SRR28046651			SAMN40032798	PRJNA1079198
21-SA02104-0	Illumina short-read	NextSeq500	Illumina DNA Prep (M) Tagmentation	SRR28046650			SAMN40032799	PRJNA1079198
22-SA00823-0	Illumina short-read	NextSeq500	Illumina DNA Prep (M) Tagmentation	SRR28046649			SAMN40032800	PRJNA1079198
22-SA01726-0	Illumina short-read	MiSeq	Illumina DNA Prep (M) Tagmentation	SRR28046648			SAMN40032801	PRJNA1079198
22-SA01790-0	Illumina short-read	NextSeq500	Illumina DNA Prep (M) Tagmentation	SRR28046647			SAMN40032802	PRJNA1079198
Table S2. Overview on the sequencing data of the blaCTX-M-1 positive isolates from NRL dataset.

## Sheet: Table S3
Plasmid ID	Serovar	Strain MLST	pST*	ISt*	Year	IncI1 plasmid size (bp)	Matrix Category	AMR genes*	References
CP030839.1	S. Napoli	474	49	II	2018	90558	other	blaCTX-M-1	(Clément et al., 2018)
CP056797.1	E. coli	607*	3	IB	2017	92191	other	blaCTX-M-1; tet(A)	(AbuOun et al., 2021)
CP059906.1	E. coli	117*	n.d.	IA	2017	110468	poultry	blaCTX-M-1; sul2	(Moffat et al., 2020)
CP059924.1	E. coli	117	3	IB	2017	107524	poultry	blaCTX-M-1; sul2; tet(A)	(Moffat et al., 2020)
CP067953.1	K. pneumoniae	307*	3	IA	2017	105427	human	blaCTX-M-1; sul2; tet(A)	(Shropshire et al., 2022)
CP099061.1	E. coli	10	3	IA	2017	107495	environment	blaCTX-M-1; sul2; tet(A)	(Matlock et al., 2022)
CP099064.1	E. coli	10	3	IB	2017	107495	environment	blaCTX-M-1; sul2; tet(A)	(Matlock et al., 2022)
CP099070.1	E. coli	10	3	IA	2017	107495	environment	blaCTX-M-1; sul2; tet(A)	(Matlock et al., 2022)
CP099074.1	E. coli	10	3	IB	2017	107495	environment	blaCTX-M-1; sul2; tet(A)	(Matlock et al., 2022)
CP099077.1	E. coli	10	3	IA	2017	107495	environment	blaCTX-M-1; sul2; tet(A)	(Matlock et al., 2022)
CP099091.1	E. coli	10	3	IB	2017	107496	environment	blaCTX-M-1; sul2; tet(A)	(Matlock et al., 2022)
CP099094.1	E. coli	10	3	IA	2017	107495	environment	blaCTX-M-1; sul2; tet(A)	(Matlock et al., 2022)
NC_023329.1	E. coli	n.d.	108	IA	2014	104399	swine	blaCTX-M-1; floR; sul2	(Freire Martín et al., 2014)
NC_024978.1	E. coli	n.d.	7	III	2014	110137	swine	aadA1; blaCTX-M-1; dfrA1; sul1; sul2	(Brouwer et al., 2014)
NC_024979.1	E. coli	n.d.	3	IA	2014	107552	poultry	aadA5; blaCTX-M-1; dfrA17; sul2	(Brouwer et al., 2014)
NC_024980.1	E. coli	n.d.	n.d.	III	2014	93037	poultry	aadA1; blaCTX-M-1; dfrA1; sul1; sul2	(Brouwer et al., 2014)
NC_025140.1	E. coli	10	145	II	2013	88678	other	blaCTX-M-1; blaTEM-210	(Wang et al., 2014)
NC_025142.1	E. coli	3174	3	IA	2013	108661	poultry	aadA5; blaCTX-M-1; dfrA17; sul2	(Wang et al., 2014)
NC_025143.1	E. coli	155	3	IB	2013	112330	poultry	aadA5; blaCTX-M-1; dfrA17; sul2	(Wang et al., 2014)
NC_025144.1	E. coli	446	3	IB	2013	108660	poultry	aadA5; blaCTX-M-1; dfrA17; sul2	(Wang et al., 2014)
NC_025176.1	E. coli	1638	3	IB	2013	112671	human	aadA5; blaCTX-M-1; dfrA17; sul2	(Wang et al., 2014)
NC_032100.1	E. coli	n.d.	49	II	2007	93112	cattle	blaCTX-M-1	(Jakobsen et al., 2015)
NZ_CP041679.1	E. coli	n.d.	58	IV	2013	88891	human	blaCTX-M-1	(Bakkeren et al., 2019)
NZ_CP053560.1	E. coli	196	3	IB	2013	114029	bird	aadA5; blaCTX-M-1; dfrA17; sul2	(Guyomard-Rabenirina et al., 2020)
NZ_CP053677.1	E. coli	349	3	IB	2013	108435	human	blaCTX-M-1; sul2; tet(A)	(Guyomard-Rabenirina et al., 2020)
NZ_CP053678.1	E. coli	117	3	IB	2013	113774	rat	blaCTX-M-1; sul2; tet(A)	(Guyomard-Rabenirina et al., 2020)
NZ_CP053786.1	E. coli	1998	3	IA	2008	108661	bird	aadA5; blaCTX-M-1; dfrA17; sul2	(Sabença et al., 2021)
NZ_CP053788.1	E. coli	48	3	IB	2006	108661	boar	aadA5; blaCTX-M-1; dfrA17; sul2	(Sabença et al., 2021)
NZ_CP059909.1	E. coli	117	3	IA	2017	111912	poultry	blaCTX-M-1; tet(A)	(Moffat et al., 2020)
NZ_CP059919.1	E. coli	3258*	n.d.	IB	2017	122123	poultry	aac(3)-VIa; aadA1; blaCTX-M-1; sul1; tet(A)	(Moffat et al., 2020)
NZ_CP062812.1	E. coli	543	3	IB	2017	109586	swine	aadA5; blaCTX-M-1; dfrA17; sul2	(Poulin-Laprade et al., 2021)
NZ_CP062819.1	E. coli	761	n.d.	IB	2017	106948	swine	aadA5; blaCTX-M-1; dfrA17; sul2	(Poulin-Laprade et al., 2021)
NZ_CP062825.1	E. coli	5135	3	IA	2017	109586	swine	aadA5; blaCTX-M-1; dfrA17; sul2	(Poulin-Laprade et al., 2021)
NZ_CP062830.1	E. coli	761	n.d.	IB	2017	106949	swine	aadA5; blaCTX-M-1; dfrA17; sul2	(Poulin-Laprade et al., 2021)
NZ_CP062836.1	E. coli	761	n.d.	IB	2017	109656	swine	aadA5; blaCTX-M-1; dfrA17; sul2	(Poulin-Laprade et al., 2021)
NZ_CP062842.1	E. coli	761	n.d.	IB	2017	106949	swine	aadA5; blaCTX-M-1; dfrA17; sul2	(Poulin-Laprade et al., 2021)
NZ_CP062862.1	E. coli	48	3	IA	2017	112076	swine	aadA5; blaCTX-M-1; dfrA17; sul2	(Poulin-Laprade et al., 2021)
NZ_CP062866.1	E. coli	101	3	IA	2017	109586	swine	aadA5; blaCTX-M-1; dfrA17; sul2	(Poulin-Laprade et al., 2021)
NZ_CP062869.1	E. coli	101	n.d.	IB	2017	112549	swine	aadA5; blaCTX-M-1; dfrA17; sul2	(Poulin-Laprade et al., 2021)
NZ_CP062873.1	E. coli	603	3	IB	2017	110363	swine	aadA5; blaCTX-M-1; dfrA17; sul2	(Poulin-Laprade et al., 2021)
NZ_CP062887.1	E. coli	761	n.d.	IB	2017	106949	swine	aadA5; blaCTX-M-1; dfrA17; sul2	(Poulin-Laprade et al., 2021)
NZ_CP062892.1	E. coli	101	3	IA	2017	109586	swine	aadA5; blaCTX-M-1; dfrA17; sul2	(Poulin-Laprade et al., 2021)
NZ_CP062899.1	E. coli	761	n.d.	IA	2017	106949	swine	aadA5; blaCTX-M-1; dfrA17; sul2	(Poulin-Laprade et al., 2021)
NZ_CP062903.1	E. coli	939	3	IB	2017	112293	swine	aadA5; blaCTX-M-1; dfrA17; sul2	(Poulin-Laprade et al., 2021)
NZ_CP062907.1	E. coli	48	3	IB	2017	112076	swine	aadA5; blaCTX-M-1; dfrA17; sul2	(Poulin-Laprade et al., 2021)
NZ_CP062913.1	E. coli	75	3	IA	2017	110368	swine	aadA5; blaCTX-M-1; dfrA17; sul2	(Poulin-Laprade et al., 2021)
NZ_CP076054.1	E. coli	10*	n.d.	IA	2020	93828	other	blaCTX-M-1	(Rajer and Sandegren, 2022)
NZ_CP091678.1	E. coli	216	3	IA	2012	108771	environment	blaCTX-M-1; sul2; tet(A)	(Gomi et al., 2022)
NZ_CP094199.1	E. coli	155	3	IA	2019	108832	dog	blaCTX-M-1; sul2; tet(A)	(Gruel et al., 2022)
NZ_CP094200.1	E. coli	328	3	IA	2019	109284	cat	blaCTX-M-1; sul2; tet(A)	(Gruel et al., 2022)
NZ_CP099772.1	S. sonnei	152	3	IB	2017	108048	human	blaCTX-M-1; sul2; tet(A)	(Berbers et al., 2023)
NZ_CP099780.1	S. sonnei	152	3	IA	2015	112547	human	aadA5; blaCTX-M-1; dfrA17; sul2	(Berbers et al., 2023)
NZ_CP124468.1	E. coli	131	331	n.d.	2021	109429	environment	blaCTX-M-1; sul2; tet(A)	(Biggel et al., 2023)
NZ_HG739083.1	E. coli	n.d.	49	II	2013	90578	human	blaCTX-M-1	n.d.
NZ_KM052220.1	E. coli	n.d.	49	II	2014	89961	human	blaCTX-M-1	(Jakobsen et al., 2015)
NZ_KM377238.1	E. coli	1056	3	IB	2014	110997	poultry	aadA5; blaCTX-M-1; dfrA17; sul2	(Zurfluh et al., 2014)
NZ_KM377239.1	E. coli	602	3	IA	2014	117269	poultry	aadA5; blaCTX-M-1; dfrA17; sul2	(Zurfluh et al., 2014)
NZ_KM377240.1	E. coli	109	3	IA	2014	105076	poultry	blaCTX-M-1; sul2	(Zurfluh et al., 2014)
NZ_KT779550.1	E. coli	n.d.	3	IA	2014	107899	poultry	blaCTX-M-1; sul2; tet(A)	(Baron et al., 2016)
NZ_LR999862.1	E. coli	359	38	IB	2021	98666	bird	blaCTX-M-1; floR	(Kurittu et al., 2021)
NZ_LS999562.1	E. coli	131*	58	IV	2018	102557	bird/geese	blaCTX-M-1	(Trofimova et al., 2025)
NZ_LT985235.1	E. coli	n.d.	3	IB	2018	111333	other	aadA5; blaCTX-M-1; dfrA17; sul2	n.d.
NZ_LT985273.1	E. coli	n.d.	3	IA	2018	108661	other	aadA5; blaCTX-M-1; dfrA17; sul2	n.d.
NZ_LT985280.1	E. coli	n.d.	3	IA	2018	108379	other	blaCTX-M-1; sul2; tet(A)	n.d.
NZ_LT985283.1	E. coli	n.d.	179	IA	2018	94836	other	blaCTX-M-1	n.d.
NZ_LT985286.1	E. coli	n.d.	n.d.	IA	2018	110066	other	aadA5; blaCTX-M-1; dfrA17; sul2	n.d.
NZ_LT985288.1	E. coli	n.d.	49	II	2018	93239	other	blaCTX-M-1	n.d.
NZ_MF152729.1	E. coli	n.d.	n.d.	IA	2013	110255	swine	aadA5; blaCTX-M-1; dfrA17; sul2	(Abraham et al., 2018)
NZ_MG948330.1	E. coli	410	35	II	2018	91340	dog	blaCTX-M-1; blaTEM-1	(Zurfluh et al., 2019)
NZ_MG948331.1	E. coli	410	35	II	2018	91325	dog	blaCTX-M-1; blaTEM-210	(Zurfluh et al., 2019)
NZ_MG948332.1	E. coli	617	35	II	2018	91353	dog	blaCTX-M-1; blaTEM-210	(Zurfluh et al., 2019)
NZ_MG948333.1	E. coli	1431	63	IV	2018	87860	dog	blaCTX-M-1	(Zurfluh et al., 2019)
NZ_MG948334.1	E. coli	117	3	IB	2018	111670	dog	aadA5; blaCTX-M-1; dfrA17; sul2	(Zurfluh et al., 2019)
NZ_MH847038.1	E. coli	n.d.	n.d.	IB	2004	108813	swine	aadA5; blaCTX-M-1; dfrA17; sul2	(Lucas et al., 2018)
NZ_MH847571.1	E. coli	n.d.	n.d.	IA	2017	107715	swine	blaCTX-M-1; sul2; tet(A)	(Lucas et al., 2018)
NZ_MK181557.1	E. coli	5826	3	IA	2014	108490	poultry meat	aadA5; blaCTX-M-1; dfrA17; sul2	(Valcek et al., 2019)
NZ_MK181558.1	E. coli	156	3	IA	2015	109836	other foods	aadA5; blaCTX-M-1; dfrA17; sul2	(Valcek et al., 2019)
NZ_MK181559.1	E. coli	2144	3	IA	2015	122616	swine	aadA5; blaCTX-M-1; dfrA17; sul2	(Valcek et al., 2019)
NZ_MK181560.1	E. coli	602	3	IB	2014	111287	poultry meat	aadA5; blaCTX-M-1; dfrA17; sul2	(Valcek et al., 2019)
NZ_MK181561.1	E. coli	602	3	IB	2014	108214	poultry meat	aadA5; blaCTX-M-1; dfrA17; sul2	(Valcek et al., 2019)
NZ_MK181562.1	E. coli	101	3	IA	2015	107705	swine	aadA5; blaCTX-M-1; dfrA17; sul2	(Valcek et al., 2019)
NZ_MK181563.1	E. coli	295	3	IA	2015	109727	poultry meat	aadA5; blaCTX-M-1; dfrA17; sul2	(Valcek et al., 2019)
NZ_MK181564.1	E. coli	448	3	IB	2015	109726	bird	aadA5; blaCTX-M-1; dfrA17; sul2	(Valcek et al., 2019)
NZ_MK181565.1	E. coli	3995	7	III	2014	108344	human	aadA1; blaCTX-M-1; dfrA1; sul1; sul2	(Valcek et al., 2019)
NZ_MK181566.1	E. coli	88	7	III	2015	111403	swine	aadA1; blaCTX-M-1; dfrA1; sul1; sul2	(Valcek et al., 2019)
NZ_MK181567.1	E. coli	131	3	IA	2015	107761	human	aadA5; blaCTX-M-1; dfrA17; sul2	(Valcek et al., 2019)
NZ_MK181568.1	E. coli	372	3	IA	2015	108457	human	aadA5; blaCTX-M-1; dfrA17; sul2	(Valcek et al., 2019)
NZ_MN419431.1	E. coli	297	n.d.	IA	2016	106298	poultry	blaCTX-M-1; sul2	(Mo et al., 2020)
NZ_MN419433.1	E. coli	641	3	IB	2016	102183	poultry	blaCTX-M-1; sul2	(Mo et al., 2020)
NZ_MN419434.1	E. coli	162	3	IA	2016	102184	poultry	blaCTX-M-1; sul2	(Mo et al., 2020)
NZ_MN419435.1	E. coli	752	7	III	2016	91030	poultry	blaCTX-M-1	(Mo et al., 2020)
NZ_MN419436.1	E. coli	48	3	IB	2016	115586	poultry	blaCTX-M-1; sul2; tet(A)	(Mo et al., 2020)
NZ_MN419437.1	E. coli	1638	3	IB	2016	118243	poultry	blaCTX-M-1; sul2; tet(A)	(Mo et al., 2020)
NZ_MN419438.1	E. coli	1251	3	IA	2016	116056	poultry	blaCTX-M-1; sul2; tet(A)	(Mo et al., 2020)
NZ_MW077910.1	E. coli	155*	3	IB	2013	108782	swine	blaCTX-M-1; sul2; tet(A)	(Duggett et al., 2020)
NZ_MW390513.1	E. coli	n.d.	3	IB	-	114035	-	aadA5; blaCTX-M-1; dfrA17; sul2	(Darphorn et al., 2021)
NZ_MW978788.1	E. coli	10	3	IA	2018	145350	swine	blaCTX-M-1	(Fournier et al., 2021)
NZ_MW978789.1	E. coli	10	n.d.	IA	2018	111787	swine	blaCTX-M-1; sul2; tet(A)	(Fournier et al., 2021)
NZ_OL689363.1	S. Heidelberg	n.d.	3	IA	2016	107634	poultry food	blaCTX-M-1; sul2; tet(A)	(Dorr et al., 2022)
NZ_OM105938.1	E. coli	38*	3	IA	2018	108660	environment	aadA5; blaCTX-M-1; dfrA17; sul2	(Miltgen et al., 2022)
NZ_OM105939.1	E. coli	127*	3	IB	2019	109992	human	aadA5; blaCTX-M-1; dfrA17; sul2	(Miltgen et al., 2022)
NZ_OM142894.1	E. coli	1049*	3	IA	2018	109488	swine	aadA5; blaCTX-M-1; dfrA17; sul2	(Miltgen et al., 2022)
NZ_OQ747076.1	E. coli	162	3	IB	2021	87087	bird	blaCTX-M-1	(Martínez-Álvarez et al., 2023)
Table S3. Overview on blaCTX-M-1 positive isolates from the PLSDB plasmid dataset.
* Data generated in this study.
n.d. not determined.
